# Supplementary material for: High-Throughput Metabolic Soft-Spot Identification in Liver Microsomes by LC/UV/MS: Application of a Single Variable Incubation Time Approach
Source: Molecules. 2022 Nov 20;27(22):8058. doi: 10.3390/molecules27228058 (PMC9693510; doi:10.3390/molecules27228058)
Supplement: Supplementary file 1 [file molecules-27-08058-s001.zip]

Archive with 1 entries (1 files):
- molecules-1962071-supplementary.pdf
